# Supplementary material for: Brain Death and Its Prediction in Out-of-Hospital Cardiac Arrest Patients Treated with Targeted Temperature Management
Source: Diagnostics (Basel). 2022 May 10;12(5):1190. doi: 10.3390/diagnostics12051190 (PMC9140750; doi:10.3390/diagnostics12051190)
Supplement: Supplementary file 1 [file diagnostics-12-01190-s001.zip]

Archive with 1 entries (1 files):
- diagnostics-1707855-supplementary.pdf
